# Supplementary material for: A review and analysis of key biomarkers in Alzheimer’s disease
Source: Front Neurosci. 2024 Feb 20;18:1358998. doi: 10.3389/fnins.2024.1358998 (PMC10912539; doi:10.3389/fnins.2024.1358998)
Supplement: Supplementary file 1 [file Data_Sheet_1.ZIP]

Archive with 16 entries (16 files):
- Figure 1 Article workflow diagram.png
- Figure 2 Upset plot result.pdf
- Figure 2 Upset plot result.pdf.png
- Figure 3 GO Enrichment analysis.png
- Figure 4(A) AD-RG_DisGeNet structural Diagram of Hub Genes.jpeg
- Figure 4(B) AD-RG_GeneCard structural Diagram of Hub Genes.jpeg
- Figure 4(C) ALL_interaction structural Diagram of Hub Genes.jpeg
- Figure 4(D) AD-RG_AlzGene structural Diagram of Hub Genes.jpeg
- Figure 5(A) ARG_AlzGene_combined_plot3.png
- Figure 5(B) ARG_GenCard_combined_plot3.png
- Figure 5(C) ARG_DisGeNet_combined_plot3.png
- Figure 5(D) ALL_interaction_combined_plot3.png
- table S1 ARG_AlzGene_Tissue-specific Analysis Z-score difference Result.csv
- table S2 ARG_GenCard_Tissue-specific Analysis Z-score difference Result.csv
- table S3 ARG_DisGeNet_Tissue-specific Analysis Z-score difference Result.csv
- table S4 ALL_interaction_Tissue-specific Analysis Z-score difference Result.csv
