# Supplementary material for: A review and analysis of key biomarkers in Alzheimer’s disease
Source: Front Neurosci. 2024 Feb 20;18:1358998. doi: 10.3389/fnins.2024.1358998 (PMC10912539; doi:10.3389/fnins.2024.1358998)
Supplement: Supplementary file 1 [file Data_Sheet_1.ZIP › table S1 ARG_AlzGene_Tissue-specific Analysis Z-score difference Result.csv]

	tissue_name_list	gTex_tissue_gene_over1000_number_list	gTex_tissue_sample_count_list	target_gene_connect_list	target_gene_aveCor_list	resample_gene_connect_list	resample_gene_aveCor_list	zscore_aveCor	zscore_connect	target_gene_aveCor_Z	target_gene_connect_Z	resample_gene_aveCor_Z	resample_gene_connect_Z	correlation_diff_Z	connectivity_diff_Z
1	adipose subcutaneous	5098	663	8	0.163259264	0.435	0.090328849	-1.101603726	-0.655988304	-1.101603726	-0.655988304	-1.231147476	-0.683061577	0.12954375	0.027073274
2	adipose visceral omentum	5098	541	16	0.197492281	4.709	0.124252208	-0.710095775	-0.616993606	-0.710095775	-0.616993606	-0.585689323	-0.628889613	-0.124406451	0.011896007
3	adrenal gland	5098	258	0	0.194466605	0.074	0.116752036	-0.7446991	-0.694983002	-0.7446991	-0.694983002	-0.728394742	-0.687637169	-0.016304357	-0.007345832
4	artery aorta	5098	432	3	0.147473397	0.305	0.089270811	-1.28213974	-0.68035999	-1.28213974	-0.68035999	-1.251278715	-0.684709297	-0.030861025	0.004349308
5	artery coronary	5098	240	7	0.163319304	0.319	0.106858215	-1.100917075	-0.660862641	-1.100917075	-0.660862641	-0.916644008	-0.684531851	-0.184273067	0.02366921
6	artery tibial	5098	663	2	0.147266546	0.464	0.082127073	-1.284505404	-0.685234327	-1.284505404	-0.685234327	-1.387202281	-0.682694009	0.102696877	-0.002540318
7	bladder	5098	21	22	0.25936595	18.131	0.19237852	-0.00247385	-0.587747583	-0.00247385	-0.587747583	0.710546803	-0.458768857	-0.713020653	-0.128978725
8	brain amygdala	5098	152	318	0.389764162	147.731	0.232267194	1.488833118	0.855056236	1.488833118	0.855056236	1.469506723	1.183881264	0.019326396	-0.328825028
9	brain anterior cingulate cortex ba24	5098	176	670	0.356922615	201.984	0.221543132	1.113238797	2.570822939	1.113238797	2.570822939	1.265460501	1.871525531	-0.152221703	0.699297409
10	brain caudate basal ganglia	5098	246	590	0.398914018	209.548	0.240291763	1.593475995	2.180875961	1.593475995	2.180875961	1.622189819	1.967397487	-0.028713824	0.213478475
11	brain cerebellar hemisphere	5098	215	234	0.306683018	61.412	0.178528709	0.538670635	0.445611909	0.538670635	0.445611909	0.447027102	0.089807839	0.091643532	0.35580407
12	brain cerebellum	5098	241	109	0.253078756	24.83	0.153838449	-0.074377721	-0.163680244	-0.074377721	-0.163680244	-0.022753311	-0.373860577	-0.05162441	0.210180333
13	brain cortex	5098	255	299	0.309870215	89.697	0.190264342	0.575121204	0.762443829	0.575121204	0.762443829	0.670320438	0.448313693	-0.095199234	0.314130135
14	brain frontal cortex ba9	5098	209	493	0.328745843	128.879	0.199443602	0.790993455	1.708065251	0.790993455	1.708065251	0.844973785	0.94493651	-0.05398033	0.763128741
15	brain hippocampus	5098	197	359	0.38091474	156.119	0.231418208	1.387626173	1.054904062	1.387626173	1.054904062	1.453353106	1.29019723	-0.065726933	-0.235293168
16	brain hypothalamus	5098	202	350	0.370130282	180.475	0.237647767	1.264289073	1.011035027	1.264289073	1.011035027	1.571882631	1.598903915	-0.307593559	-0.587868887
17	brain nucleus accumbens basal ganglia	5098	246	579	0.423286767	233.327	0.255975605	1.8722164	2.127258252	1.8722164	2.127258252	1.920605541	2.26879083	-0.048389141	-0.141532578
18	brain putamen basal ganglia	5098	205	798	0.423695194	317.318	0.256664393	1.8768874	3.194738104	1.8768874	3.194738104	1.933711078	3.333357391	-0.056823678	-0.138619286
19	brain spinal cord cervical c-1)	5098	159	306	0.384920138	152.478	0.226563573	1.433434148	0.796564189	1.433434148	0.796564189	1.360984195	1.244048394	0.072449953	-0.447484205
20	brain substantia nigra	5098	139	286	0.352501413	134.29	0.222322981	1.062675456	0.699077445	1.062675456	0.699077445	1.280298651	1.013519688	-0.217623195	-0.314442243
21	breast mammary tissue	5098	459	26	0.219916126	14.53	0.156611848	-0.453644127	-0.568250234	-0.453644127	-0.568250234	0.030016021	-0.504410702	-0.483660148	-0.063839532
22	cells cultured fibroblasts	5098	504	14	0.210687592	7.892	0.114251388	-0.559186809	-0.62674228	-0.559186809	-0.62674228	-0.775974454	-0.588545822	0.216787645	-0.038196459
23	cells ebv-transformed lymphocytes	5098	174	0	0.136866974	1.001	0.094916137	-1.403440732	-0.694983002	-1.403440732	-0.694983002	-1.143865363	-0.675887658	-0.259575369	-0.019095344
26	colon sigmoid	5098	373	2	0.183914395	0.887	0.105160951	-0.865380082	-0.685234327	-0.865380082	-0.685234327	-0.94893777	-0.677332582	0.083557688	-0.007901746
27	colon transverse	5098	406	277	0.317108259	81.943	0.192061825	0.657899528	0.65520841	0.657899528	0.65520841	0.704521062	0.350033531	-0.046621534	0.305174879
28	esophagus gastroesophageal junction	5098	375	6	0.197305104	2.348	0.113408388	-0.712236436	-0.665736978	-0.712236436	-0.665736978	-0.792014175	-0.658814743	0.07977774	-0.006922235
29	esophagus mucosa	5098	555	2	0.203883304	2.571	0.119178356	-0.637004457	-0.685234327	-0.637004457	-0.685234327	-0.682229266	-0.65598827	0.045224809	-0.029246057
30	esophagus muscularis	5098	515	6	0.190825145	8.077	0.109149764	-0.786344875	-0.665736978	-0.786344875	-0.665736978	-0.873042813	-0.586200989	0.086697938	-0.079535989
32	heart atrial appendage	5098	429	24	0.272723425	8.961	0.146163638	0.150289714	-0.577998908	0.150289714	-0.577998908	-0.168781578	-0.574996493	0.319071291	-0.003002415
33	heart left ventricle	5098	432	196	0.343449521	114.559	0.178066577	0.95915295	0.260387095	0.95915295	0.260387095	0.438234138	0.763433811	0.520918812	-0.503046717
34	kidney cortex	5098	85	437	0.400411562	190.433	0.240898643	1.610602747	1.435102366	1.610602747	1.435102366	1.633736896	1.725119269	-0.023134149	-0.290016903
36	liver	5098	226	13	0.221894834	7.172	0.119994351	-0.431014514	-0.631616618	-0.431014514	-0.631616618	-0.666703368	-0.597671656	0.235688853	-0.033944962
37	lung	5098	578	2	0.168863847	1.142	0.101593526	-1.037506576	-0.685234327	-1.037506576	-0.685234327	-1.016814998	-0.674100515	-0.020691579	-0.011133812
38	minor salivary gland	5098	162	30	0.284973467	7.078	0.155215801	0.290388053	-0.548752885	0.290388053	-0.548752885	0.003453501	-0.598863084	0.286934552	0.050110199
39	muscle skeletal	5098	803	4	0.195685094	3.995	0.113281533	-0.730763777	-0.675485653	-0.730763777	-0.675485653	-0.794427839	-0.637939398	0.063664062	-0.037546255
40	nerve tibial	5098	619	3	0.16128284	0.397	0.094827112	-1.124207217	-0.68035999	-1.124207217	-0.68035999	-1.145559238	-0.683543219	0.02135202	0.003183229
41	ovary	5098	180	7	0.167615248	0.295	0.105784094	-1.051786254	-0.660862641	-1.051786254	-0.660862641	-0.937081258	-0.684836045	-0.114704996	0.023973404
42	pancreas	5098	328	107	0.377439984	29.021	0.174237272	1.347886918	-0.173428918	1.347886918	-0.173428918	0.365374133	-0.320740618	0.982512785	0.147311699
43	pituitary	5098	283	3	0.198894801	0.432	0.114153232	-0.694055771	-0.68035999	-0.694055771	-0.68035999	-0.777842064	-0.683099602	0.083786293	0.002739612
44	prostate	5098	245	3	0.222132216	3.05	0.127935319	-0.428299681	-0.68035999	-0.428299681	-0.68035999	-0.515610944	-0.649917055	0.087311263	-0.030442935
45	skin not sun exposed suprapubic	5098	604	4	0.188799193	1.116	0.105148384	-0.809514797	-0.675485653	-0.809514797	-0.675485653	-0.949176882	-0.674430059	0.139662085	-0.001055593
46	skin sun exposed lower leg	5098	701	3	0.184801582	1.18	0.103174773	-0.855233715	-0.68035999	-0.855233715	-0.68035999	-0.986728685	-0.673618874	0.131494971	-0.006741116
47	small intestine terminal ileum	5098	187	81	0.297879696	42.758	0.189543044	0.437990915	-0.300161686	0.437990915	-0.300161686	0.656596335	-0.14662731	-0.21860542	-0.153534376
48	spleen	5098	241	5	0.191953344	3.171	0.128126795	-0.77344216	-0.670611315	-0.77344216	-0.670611315	-0.511967739	-0.648383408	-0.261474421	-0.022227907
49	stomach	5098	359	126	0.312087182	37.212	0.165479581	0.60047568	-0.080816511	0.60047568	-0.080816511	0.198741959	-0.216921581	0.401733721	0.13610507
50	testis	5098	361	39	0.305637007	18.417	0.196707684	0.526707867	-0.50488385	0.526707867	-0.50488385	0.792917602	-0.455143873	-0.266209735	-0.049739977
51	thyroid	5098	653	4	0.154120819	1.844	0.097125467	-1.2061161	-0.675485653	-1.2061161	-0.675485653	-1.101828545	-0.665202827	-0.104287554	-0.010282825
52	uterus	5098	142	4	0.156514009	1.594	0.115003159	-1.178746239	-0.675485653	-1.178746239	-0.675485653	-0.761670543	-0.66837152	-0.417075696	-0.007114133
53	vagina	5098	156	72	0.283407274	16.736	0.173725233	0.272476193	-0.344030721	0.272476193	-0.344030721	0.355631591	-0.476450161	-0.083155398	0.132419439
54	whole blood	5098	755	180	0.275968682	43.985	0.152053459	0.18740429	0.182397699	0.18740429	0.182397699	-0.056716231	-0.131075368	0.244120521	0.313473067
