# Supplementary material for: A review and analysis of key biomarkers in Alzheimer’s disease
Source: Front Neurosci. 2024 Feb 20;18:1358998. doi: 10.3389/fnins.2024.1358998 (PMC10912539; doi:10.3389/fnins.2024.1358998)
Supplement: Supplementary file 1 [file Data_Sheet_1.ZIP › table S2 ARG_GenCard_Tissue-specific Analysis Z-score difference Result.csv]

	tissue_name_list	gTex_tissue_gene_over1000_number_list	gTex_tissue_sample_count_list	target_gene_connect_list	target_gene_aveCor_list	resample_gene_connect_list	resample_gene_aveCor_list	zscore_aveCor	zscore_connect	target_gene_aveCor_Z	target_gene_connect_Z	resample_gene_aveCor_Z	resample_gene_connect_Z	correlation_diff_Z	connectivity_diff_Z
1	adipose subcutaneous	5098	663	14	0.177579704	2.128	0.090508665	-1.04073793	-0.683236814	-1.04073793	-0.683236814	-1.22741356	-0.679988876	0.18667563	-0.003247938
2	adipose visceral omentum	5098	541	40	0.213066589	21.661	0.123968573	-0.667885036	-0.661416206	-0.667885036	-0.661416206	-0.591593015	-0.626287533	-0.076292021	-0.035128672
3	adrenal gland	5098	258	1	0.237757306	0.379	0.117202279	-0.408465104	-0.694147118	-0.408465104	-0.694147118	-0.720169242	-0.684797336	0.311704139	-0.009349782
4	artery aorta	5098	432	12	0.147287146	1.236	0.089419594	-1.359015174	-0.684915322	-1.359015174	-0.684915322	-1.248108588	-0.682441218	-0.110906586	-0.002474104
5	artery coronary	5098	240	21	0.178282152	1.441	0.107294055	-1.033357464	-0.677362035	-1.033357464	-0.677362035	-0.908449867	-0.68187762	-0.124907597	0.004515585
6	artery tibial	5098	663	12	0.155372859	2.131	0.082282612	-1.274060366	-0.684915322	-1.274060366	-0.684915322	-1.383728799	-0.679980629	0.109668433	-0.004934694
7	bladder	5098	21	184	0.266168209	82.92	0.192074102	-0.109957995	-0.540563606	-0.109957995	-0.540563606	0.70257954	-0.457870467	-0.812537536	-0.08269314
8	brain amygdala	5098	152	2132	0.416665698	674.807	0.232811801	1.471286016	1.094303503	1.471286016	1.094303503	1.476696015	1.169382221	-0.005409998	-0.075078718
9	brain anterior cingulate cortex ba24	5098	176	3580	0.383307646	926.537	0.221619148	1.120800302	2.309543531	1.120800302	2.309543531	1.26400808	1.861454051	-0.143207778	0.44808948
10	brain caudate basal ganglia	5098	246	3485	0.435881264	973.533	0.24135652	1.673179742	2.229814386	1.673179742	2.229814386	1.639066691	1.990658387	0.03411305	0.239155998
11	brain cerebellar hemisphere	5098	215	1449	0.341889561	282.696	0.179451028	0.685629594	0.52109291	0.685629594	0.52109291	0.462710088	0.091366183	0.222919505	0.429726727
12	brain cerebellum	5098	241	676	0.286786802	111.507	0.152723106	0.106677026	-0.127650558	0.106677026	-0.127650558	-0.045186167	-0.379277302	0.151863192	0.251626744
13	brain cortex	5098	255	2032	0.341112191	404.875	0.189817423	0.677461938	1.010378087	0.677461938	1.010378087	0.659697089	0.427268317	0.017764849	0.58310977
14	brain frontal cortex ba9	5098	209	2779	0.362131269	587.166	0.19977638	0.898304767	1.637300947	0.898304767	1.637300947	0.848941766	0.928434113	0.049363001	0.708866834
15	brain hippocampus	5098	197	2210	0.410048707	710.784	0.231211115	1.401762748	1.159765328	1.401762748	1.159765328	1.446279044	1.268292435	-0.044516296	-0.108527107
16	brain hypothalamus	5098	202	2218	0.409639422	825.185	0.23836747	1.39746248	1.166479361	1.39746248	1.166479361	1.58226739	1.582810806	-0.18480491	-0.416331444
17	brain nucleus accumbens basal ganglia	5098	246	3380	0.454142027	1066.506	0.255443352	1.865041561	2.141692698	1.865041561	2.141692698	1.906751145	2.246265563	-0.041709584	-0.104572864
18	brain putamen basal ganglia	5098	205	4738	0.467242959	1477.676	0.257043947	2.002690172	3.281399852	2.002690172	3.281399852	1.937166387	3.376679793	0.065523785	-0.095279941
19	brain spinal cord cervical c-1)	5098	159	1526	0.404711316	696.296	0.225932763	1.345683954	0.58571548	1.345683954	0.58571548	1.345977374	1.228461121	-0.000293419	-0.642745641
20	brain substantia nigra	5098	139	1723	0.390385009	622.611	0.222583947	1.195160598	0.75104855	1.195160598	0.75104855	1.282341634	1.02588172	-0.087181035	-0.274833169
21	breast mammary tissue	5098	459	88	0.221708889	66.336	0.156396618	-0.577082291	-0.621132006	-0.577082291	-0.621132006	0.024619596	-0.503464235	-0.601701887	-0.117667771
22	cells cultured fibroblasts	5098	504	205	0.227470268	36.554	0.114355077	-0.516548749	-0.522939269	-0.516548749	-0.522939269	-0.774273083	-0.585342768	0.257724334	0.062403499
23	cells ebv-transformed lymphocytes	5098	174	13	0.145541565	5.07	0.095249868	-1.377355609	-0.684076068	-1.377355609	-0.684076068	-1.137319043	-0.671900546	-0.240036567	-0.012175522
26	colon sigmoid	5098	373	24	0.195525137	4.199	0.105240339	-0.852189213	-0.674844272	-0.852189213	-0.674844272	-0.947475522	-0.674295154	0.095286309	-0.000549119
27	colon transverse	5098	406	1611	0.35946167	381.738	0.192286953	0.870255878	0.657052084	0.870255878	0.657052084	0.706624233	0.363658632	0.163631645	0.293393452
28	esophagus gastroesophageal junction	5098	375	59	0.216245218	10.828	0.113506298	-0.63448788	-0.645470377	-0.63448788	-0.645470377	-0.790401971	-0.656070293	0.155914091	0.010599916
29	esophagus mucosa	5098	555	30	0.214486874	11.283	0.119545249	-0.652962414	-0.669808747	-0.652962414	-0.669808747	-0.67564705	-0.654819379	0.022684636	-0.014989369
30	esophagus muscularis	5098	515	60	0.207424758	38.451	0.10903142	-0.727162513	-0.644631123	-0.727162513	-0.644631123	-0.875435659	-0.580127417	0.148273146	-0.064503705
32	heart atrial appendage	5098	429	130	0.279198039	40.095	0.145074323	0.026943562	-0.585883331	0.026943562	-0.585883331	-0.190531856	-0.57560763	0.217475418	-0.010275701
33	heart left ventricle	5098	432	1135	0.348958202	520.217	0.178084483	0.75989825	0.257567103	0.75989825	0.257567103	0.436742372	0.744373743	0.323155878	-0.48680664
34	kidney cortex	5098	85	2289	0.410677537	883.273	0.241681508	1.408369726	1.226066407	1.408369726	1.226066407	1.645242262	1.742509961	-0.236872536	-0.516443554
36	liver	5098	226	105	0.235845602	32.175	0.119622674	-0.428550957	-0.606864685	-0.428550957	-0.606864685	-0.674175784	-0.597381788	0.245624827	-0.009482897
37	lung	5098	578	7	0.170190473	4.864	0.10178714	-1.118374955	-0.689111593	-1.118374955	-0.689111593	-1.013094796	-0.672466894	-0.105280159	-0.016644699
38	minor salivary gland	5098	162	208	0.300692816	32.26	0.155696875	0.252784456	-0.520421506	0.252784456	-0.520421506	0.011322758	-0.597148101	0.241461698	0.076726595
39	muscle skeletal	5098	803	21	0.212887684	18.089	0.112625553	-0.669764751	-0.677362035	-0.669764751	-0.677362035	-0.807138292	-0.636107899	0.137373541	-0.041254136
40	nerve tibial	5098	619	2	0.166878821	1.761	0.094983208	-1.153169754	-0.693307864	-1.153169754	-0.693307864	-1.142386238	-0.680997856	-0.010783516	-0.012310008
41	ovary	5098	180	11	0.167531399	1.367	0.105733345	-1.146313261	-0.685754577	-1.146313261	-0.685754577	-0.938107196	-0.682081065	-0.208206065	-0.003673512
42	pancreas	5098	328	645	0.393801065	133.537	0.174227938	1.231052347	-0.153667437	1.231052347	-0.153667437	0.363458532	-0.318711051	0.867593815	0.165043613
43	pituitary	5098	283	18	0.208659412	1.922	0.114083226	-0.714190275	-0.679879797	-0.714190275	-0.679879797	-0.77943892	-0.680555224	0.065248645	0.000675427
44	prostate	5098	245	59	0.227525892	13.865	0.128224569	-0.51596432	-0.645470377	-0.51596432	-0.645470377	-0.510718623	-0.647720783	-0.005245697	0.002250407
45	skin not sun exposed suprapubic	5098	604	13	0.197737314	5.041	0.105284183	-0.828946356	-0.684076068	-0.828946356	-0.684076068	-0.946642378	-0.671980275	0.117696022	-0.012095793
46	skin sun exposed lower leg	5098	701	15	0.189702786	5.703	0.103476024	-0.913363375	-0.68239756	-0.913363375	-0.68239756	-0.981001847	-0.670160263	0.067638472	-0.012237297
47	small intestine terminal ileum	5098	187	595	0.309276023	194.036	0.190324794	0.342966324	-0.195630145	0.342966324	-0.195630145	0.669338386	-0.152383423	-0.326372062	-0.043246722
48	spleen	5098	241	77	0.211823456	14.755	0.128192143	-0.680946361	-0.630363802	-0.680946361	-0.630363802	-0.511334797	-0.64527394	-0.169611564	0.014910138
49	stomach	5098	359	675	0.331914279	172.741	0.164953959	0.5808215	-0.128489812	0.5808215	-0.128489812	0.187230122	-0.210928967	0.393591378	0.082439154
50	testis	5098	361	254	0.303273556	83.774	0.196649929	0.279899724	-0.481815815	0.279899724	-0.481815815	0.789531507	-0.455522597	-0.509631784	-0.026293218
51	thyroid	5098	653	3	0.163402216	8.254	0.097407199	-1.189697678	-0.69246861	-1.189697678	-0.69246861	-1.096324448	-0.663146895	-0.09337323	-0.029321715
52	uterus	5098	142	12	0.163798667	7.145	0.114371751	-1.185532255	-0.684915322	-1.185532255	-0.684915322	-0.773956236	-0.666195827	-0.411576019	-0.018719496
53	vagina	5098	156	288	0.287986843	77.076	0.174438853	0.119285593	-0.453281173	0.119285593	-0.453281173	0.367466436	-0.473937156	-0.248180843	0.020655983
54	whole blood	5098	755	541	0.282597769	194.667	0.151627495	0.062663778	-0.24094987	0.062663778	-0.24094987	-0.06600547	-0.150648639	0.128669248	-0.090301231
