# Supplementary material for: A review and analysis of key biomarkers in Alzheimer’s disease
Source: Front Neurosci. 2024 Feb 20;18:1358998. doi: 10.3389/fnins.2024.1358998 (PMC10912539; doi:10.3389/fnins.2024.1358998)
Supplement: Supplementary file 1 [file Data_Sheet_1.ZIP › table S3 ARG_DisGeNet_Tissue-specific Analysis Z-score difference Result.csv]

	tissue_name_list	gTex_tissue_gene_over1000_number_list	gTex_tissue_sample_count_list	target_gene_connect_list	target_gene_aveCor_list	resample_gene_connect_list	resample_gene_aveCor_list	zscore_aveCor	zscore_connect	target_gene_aveCor_Z	target_gene_connect_Z	resample_gene_aveCor_Z	resample_gene_connect_Z	correlation_diff_Z	connectivity_diff_Z
1	adipose subcutaneous	35992	663	2	0.147217237	0.1266	0.090358261	-1.12406138881404	-0.657435220833122	-1.12406138881404	-0.657435220833122	-1.23119209033566	-0.681427370665965	0.107130701521622	0.0239921498328436
2	adipose visceral omentum	35992	541	3	0.162788869	1.325	0.124086272	-0.912260232757538	-0.613489016231977	-0.912260232757538	-0.613489016231977	-0.589423904339287	-0.6269382867308	-0.322836328418251	0.0134492704988229
3	adrenal gland	5098	258	0	0.169899868	0.0181	0.118111181	-0.815538334313198	-0.745327630035411	-0.815538334313198	-0.745327630035411	-0.703116446488697	-0.686360669737198	-0.112421887824501	-0.0589669602982127
4	artery aorta	5098	432	0	0.142265056	0.0825	0.089156446	-1.19141962466247	-0.745327630035411	-1.19141962466247	-0.745327630035411	-1.25405992658172	-0.683432518030402	0.0626403019192445	-0.0618951120050089
5	artery coronary	5098	240	0	0.159735939	0.0883	0.107196787	-0.953785366626588	-0.745327630035411	-0.953785366626588	-0.745327630035411	-0.910792814912252	-0.683168802504013	-0.0429925517143355	-0.0621588275313973
6	artery tibial	5098	663	1	0.139844357	0.131	0.082213113	-1.22434532228138	-0.701381425434266	-1.22434532228138	-0.701381425434266	-1.38617593615545	-0.681227310611463	0.161830613874069	-0.0201541148228026
7	bladder	5098	21	3	0.253809623	5.0098	0.192136642	0.325779615752524	-0.613489016231977	0.325779615752524	-0.613489016231977	0.705421573245564	-0.459397084724545	-0.379641957493039	-0.154091931507432
8	brain amygdala	5098	152	37	0.338771024	40.7211	0.232297834	1.4814017722471	0.880681940206936	1.4814017722471	0.880681940206936	1.4695987237242	1.16433123898528	0.0118030485229044	-0.283649298778348
9	brain anterior cingulate cortex ba24	5098	176	62	0.300326305	55.8115	0.221463135	0.958487030332619	1.97933705523555	0.958487030332619	1.97933705523555	1.26343877189524	1.85046447681507	-0.304951741562618	0.128872578420479
10	brain caudate basal ganglia	5098	246	58	0.347136429	58.5332	0.239692755	1.5951857641807	1.80355223683097	1.5951857641807	1.80355223683097	1.61030743719552	1.97421526098257	-0.0151216730148236	-0.170663024151604
11	brain cerebellar hemisphere	5098	215	28	0.265491364	17.4021	0.178980368	0.484671519218561	0.485166098796635	0.484671519218561	0.485166098796635	0.455087271010805	0.10405841832097	0.0295842482077556	0.381107680475665
12	brain cerebellum	5098	241	7	0.217211529	6.8793	0.152963373	-0.172017828899681	-0.437704197827399	-0.172017828899681	-0.437704197827399	-0.0399576246465979	-0.374394295658464	-0.132060204253083	-0.0633099021689348
13	brain cortex	5098	255	27	0.260172993	24.9337	0.190328047	0.412332465345635	0.441219894195491	0.412332465345635	0.441219894195491	0.671008078410303	0.446506669794676	-0.258675613064668	-0.00528677559918544
14	brain frontal cortex ba9	5098	209	43	0.279125501	35.048	0.198743632	0.670119388679688	1.1443591678138	0.670119388679688	1.1443591678138	0.831137732054815	0.906385626441405	-0.161018343375127	0.237973541372398
15	brain hippocampus	5098	197	40	0.338326199	43.6236	0.231606793	1.4753513820733	1.01252055401037	1.4753513820733	1.01252055401037	1.45644976783056	1.29630267266504	0.0189016142427418	-0.283782118654668
16	brain hypothalamus	5098	202	27	0.316622183	49.7475	0.238270389	1.18013918595482	0.441219894195491	1.18013918595482	0.441219894195491	1.58324301149775	1.57474534715649	-0.40310382554293	-1.133525452961
17	brain nucleus accumbens basal ganglia	5098	246	56	0.369004749	64.928	0.255658657	1.89263277917652	1.71565982762868	1.89263277917652	1.71565982762868	1.91410264066411	2.26497526928414	-0.0214698614875872	-0.549315441655457
18	brain putamen basal ganglia	5098	205	90	0.358237732	88.8135	0.256231364	1.74618270587143	3.20983078406759	1.74618270587143	3.20983078406759	1.92499996670262	3.35100582196553	-0.178817260831195	-0.14117503789794
19	brain spinal cord cervical c-1)	5098	159	42	0.339911321	42.178	0.226366391	1.49691178576706	1.10041296321266	1.49691178576706	1.10041296321266	1.35673670483874	1.23057385112242	0.140175080928316	-0.13016088790976
20	brain substantia nigra	5098	139	48	0.305824594	37.8501	0.223210678	1.0332732805171	1.36409019081952	1.0332732805171	1.36409019081952	1.2966905844928	1.03379205342298	-0.263417303975699	0.33029813739654
21	breast mammary tissue	5098	459	2	0.187566727	4.0522	0.156971122	-0.575238463362793	-0.657435220833122	-0.575238463362793	-0.657435220833122	0.0363008243220878	-0.502937427495168	-0.611539287684881	-0.154497793337954
22	cells cultured fibroblasts	5098	504	2	0.194083731	2.1781	0.114266211	-0.486595925366464	-0.657435220833122	-0.486595925366464	-0.657435220833122	-0.776277577220968	-0.588149370254591	0.289681651854504	-0.0692858505785309
23	cells ebv-transformed lymphocytes	5098	174	0	0.124894791	0.3052	0.095253991	-1.4276853036875	-0.745327630035411	-1.4276853036875	-0.745327630035411	-1.13803736024417	-0.673306751180968	-0.289647943443333	-0.0720208788544425
26	colon sigmoid	5098	373	1	0.176127978	0.2514	0.105398581	-0.730825254910407	-0.701381425434266	-0.730825254910407	-0.701381425434266	-0.945008630445157	-0.675752940029192	0.214183375534751	-0.0256284854050738
27	colon transverse	5098	406	55	0.289503897	23.036	0.191799845	0.811283543523071	1.67171362302754	0.811283543523071	1.67171362302754	0.699013083882256	0.360221677652017	0.112270459640815	1.31149194537552
28	esophagus gastroesophageal junction	5098	375	3	0.170316711	0.6598	0.11300759	-0.809868547787672	-0.613489016231977	-0.809868547787672	-0.613489016231977	-0.800226303875112	-0.657183729515907	-0.00964224391255997	0.0436947132839295
29	esophagus mucosa	5098	555	0	0.190441588	0.7076	0.119482016	-0.536135376203929	-0.745327630035411	-0.536135376203929	-0.745327630035411	-0.677032539813906	-0.655010349832912	0.140897163609977	-0.0903172802024985
30	esophagus muscularis	5098	515	2	0.170508917	2.2772	0.109219108	-0.807254213400563	-0.657435220833122	-0.807254213400563	-0.657435220833122	-0.87231259502403	-0.583643472208884	0.0650583816234668	-0.0737917486242375
32	heart atrial appendage	5098	429	2	0.243315903	2.4708	0.145362793	0.183046854836184	-0.657435220833122	0.183046854836184	-0.657435220833122	-0.184579566305723	-0.574840829810813	0.367626421141908	-0.0825943910223083
33	heart left ventricle	5098	432	24	0.290004354	31.4857	0.17749242	0.818090625218591	0.309381280392057	0.818090625218591	0.309381280392057	0.426774967364529	0.744414278225251	0.391315657854062	-0.435032997833194
34	kidney cortex	5098	85	63	0.344694978	54.1871	0.24236471	1.5619778034316	2.02328325983669	1.5619778034316	2.02328325983669	1.66114873090282	1.77660594214861	-0.0991709274712129	0.246677317688081
36	liver	5098	226	4	0.212688652	1.9916	0.119883628	-0.233536787047508	-0.569542811630833	-0.233536787047508	-0.569542811630833	-0.669390766786899	-0.596629188473807	0.435853979739391	0.027086376842974
37	lung	5098	578	0	0.146175336	0.2934	0.101806325	-1.13823304637032	-0.745327630035411	-1.13823304637032	-0.745327630035411	-1.01336118217893	-0.673843275872586	-0.124871864191396	-0.0714843541628246
38	minor salivary gland	5098	162	5	0.274149132	1.929	0.155595776	0.602432154151944	-0.525596607029688	0.602432154151944	-0.525596607029688	0.0101310834637439	-0.599475497431034	0.5923010706882	0.0738788904013459
39	muscle skeletal	5098	803	0	0.176056984	1.0907	0.112906807	-0.731790896230024	-0.745327630035411	-0.731790896230024	-0.745327630035411	-0.802143977677142	-0.637591484633011	0.0703530814471178	-0.1077361454024
40	nerve tibial	5098	619	0	0.147437103	0.1188	0.094907204	-1.12107083053617	-0.745327630035411	-1.12107083053617	-0.745327630035411	-1.14463593683729	-0.681782022580763	0.0235651063011149	-0.0635456074546472
41	ovary	5098	180	0	0.158671934	0.0807	0.10542532	-0.968257676853923	-0.745327630035411	-0.968257676853923	-0.745327630035411	-0.944499847418333	-0.683514360779971	-0.0237578294355902	-0.0618132692554401
42	pancreas	5098	328	16	0.334135728	7.9987	0.173923472	1.41835372105606	-0.0421883564170987	1.41835372105606	-0.0421883564170987	0.358865914444824	-0.323497199065487	1.05948780661124	0.281308842648389
43	pituitary	5098	283	1	0.17684714	0.115	0.114547605	-0.721043406547184	-0.701381425434266	-0.721043406547184	-0.701381425434266	-0.770923282331469	-0.681954801718742	0.0498798757842859	-0.0194266237155239
44	prostate	5098	245	1	0.190125254	0.8424	0.128507212	-0.540438066307316	-0.701381425434266	-0.540438066307316	-0.701381425434266	-0.505303360017868	-0.64888123725409	-0.0351347062894477	-0.052500188180176
45	skin not sun exposed suprapubic	5098	604	1	0.165128859	0.308	0.105131835	-0.880432317278887	-0.701381425434266	-0.880432317278887	-0.701381425434266	-0.950084206841933	-0.673179440237194	0.0696518895630455	-0.0282019851970717
46	skin sun exposed lower leg	5098	701	0	0.168162165	0.3505	0.103159116	-0.839174103786999	-0.745327630035411	-0.839174103786999	-0.745327630035411	-0.987620612238343	-0.671247041983486	0.148446508451344	-0.074080588051925
47	small intestine terminal ileum	5098	187	11	0.264506635	11.7503	0.189935025	0.471277499850368	-0.261919379422821	0.471277499850368	-0.261919379422821	0.663529753762085	-0.152918721686344	-0.192252253911717	-0.109000657736477
48	spleen	5098	241	1	0.15826798	0.8587	0.128197576	-0.973752150663325	-0.701381425434266	-0.973752150663325	-0.701381425434266	-0.511195036643542	-0.64814010568855	-0.462557114019783	-0.0532413197457161
49	stomach	5098	359	31	0.271476587	10.5194	0.165536865	0.566080914884728	0.617004712600069	0.566080914884728	0.617004712600069	0.199287646961026	-0.208885521933169	0.366793267923702	0.825890234533238
50	testis	5098	361	2	0.268135399	5.1474	0.196744259	0.520634973123318	-0.657435220833122	0.520634973123318	-0.657435220833122	0.793094160990393	-0.453140661201949	-0.272459187867074	-0.204294559631172
51	thyroid	5098	653	1	0.140187565	0.5107	0.097316788	-1.21967709924812	-0.701381425434266	-1.21967709924812	-0.701381425434266	-1.09878697311731	-0.663963037271859	-0.120890126130806	-0.0374183881624072
52	uterus	5098	142	1	0.141627711	0.4503	0.114494948	-1.20008862016705	-0.701381425434266	-1.20008862016705	-0.701381425434266	-0.771925226601768	-0.666709316201835	-0.428163393565278	-0.0346721092324306
53	vagina	5098	156	15	0.268155828	4.6367	0.174087451	0.520912842894263	-0.0861345610182432	0.520912842894263	-0.0861345610182432	0.361986065982118	-0.476361267982397	0.158926776912145	0.390226706964154
54	whole blood	5098	755	30	0.237795997	11.8208	0.15136922	0.10796657602384	0.573058507998924	0.10796657602384	0.573058507998924	-0.0702907705593732	-0.149713213994898	0.178257346583214	0.722771721993822
