# Supplementary material for: A review and analysis of key biomarkers in Alzheimer’s disease
Source: Front Neurosci. 2024 Feb 20;18:1358998. doi: 10.3389/fnins.2024.1358998 (PMC10912539; doi:10.3389/fnins.2024.1358998)
Supplement: Supplementary file 1 [file Data_Sheet_1.ZIP › table S4 ALL_interaction_Tissue-specific Analysis Z-score difference Result.csv]

	tissue_name_list	gTex_tissue_gene_over1000_number_list	gTex_tissue_sample_count_list	target_gene_connect_list	target_gene_aveCor_list	resample_gene_connect_list	resample_gene_aveCor_list	zscore_aveCor	zscore_connect	target_gene_aveCor_Z	target_gene_connect_Z	resample_gene_aveCor_Z	resample_gene_connect_Z	correlation_diff_Z	connectivity_diff_Z
1	adipose subcutaneous	5098	663	8	0.171118865	0.7592	0.095302906	-1.00093251248996	-0.685155985770798	-1.00093251248996	-0.685155985770798	-1.14521984815743	-0.679929739288882	0.144287335667469	-0.00522624648191672
2	adipose visceral omentum	5098	541	10	0.194936039	7.3682	0.131092142	-0.744976002180726	-0.678385000636192	-0.744976002180726	-0.678385000636192	-0.462728389548337	-0.618002153110191	-0.28224761263239	-0.0603828475260015
3	adrenal gland	5098	258	0	0.213477768	0.067	0.117749711	-0.545713224407867	-0.712239926309223	-0.545713224407867	-0.712239926309223	-0.717165092097147	-0.686415784855971	0.171451867689279	-0.0258241414532524
4	artery aorta	5098	432	7	0.147844445	0.3883	0.089187707	-1.25105619730124	-0.688541478338102	-1.25105619730124	-0.688541478338102	-1.26183510882393	-0.683405142786185	0.0107789115226882	-0.00513633555191662
5	artery coronary	5098	240	11	0.172099372	0.4347	0.107253623	-0.990395277885477	-0.674999508068889	-0.990395277885477	-0.674999508068889	-0.917322771037524	-0.682970365966894	-0.0730725068479533	0.00797085789800511
6	artery tibial	5098	663	6	0.147846821	0.6431	0.082289672	-1.25103066309351	-0.691926970905405	-1.25103066309351	-0.691926970905405	-1.39337884920125	-0.681017618356115	0.142348186107738	-0.0109093525492894
7	bladder	5098	21	46	0.257898645	24.4684	0.192174642	-0.0683344782226283	-0.556507268213281	-0.0683344782226283	-0.556507268213281	0.702099060819419	-0.457770028859494	-0.770433539042048	-0.0987372393537869
8	brain amygdala	5098	152	626	0.409319594	197.0614	0.232593198	1.5589441272808	1.40707842082251	1.5589441272808	1.40707842082251	1.47287045251142	1.1594591860503	0.0860736747693798	0.247619234772209
9	brain anterior cingulate cortex ba24	5098	176	814	0.365617727	268.7236	0.22114263	1.08929238054887	2.04355102347549	1.08929238054887	2.04355102347549	1.254511087248	1.83094762095037	-0.165218706699132	0.212603402525114
10	brain caudate basal ganglia	5098	246	822	0.41998746	283.6843	0.240242229	1.67358870072207	2.07063496401391	1.67358870072207	2.07063496401391	1.61873549204834	1.97113222354434	0.0548532086737299	0.0995027404695696
11	brain cerebellar hemisphere	5098	215	364	0.327296668	84.3672	0.179148745	0.677466673057533	0.5200793681891	0.677466673057533	0.5200793681891	0.453698579646203	0.103493112160354	0.22376809341133	0.416586256028745
12	brain cerebellum	5098	241	185	0.280370742	32.899	0.15266002	0.173166865616511	-0.0859238013581523	0.173166865616511	-0.0859238013581523	-0.051434543674595	-0.378773704447621	0.224601409291105	0.292849903089468
13	brain cortex	5098	255	519	0.325457578	121.6663	0.190799111	0.657702486989756	1.04483071612108	0.657702486989756	1.04483071612108	0.675868041007987	0.452992768634498	-0.0181655540182305	0.59183794748658
14	brain frontal cortex ba9	5098	209	661	0.342652915	170.2362	0.199052575	0.84249596635516	1.52557066067812	0.84249596635516	1.52557066067812	0.833259461264559	0.908101963359934	0.00923650509060114	0.617468697318182
15	brain hippocampus	5098	197	623	0.404453243	211.3243	0.231644023	1.50664681359027	1.3969219431206	1.50664681359027	1.3969219431206	1.45476993116401	1.29310527001278	0.0518768824262577	0.103816673107816
16	brain hypothalamus	5098	202	559	0.405215601	242.9959	0.238350861	1.5148396618806	1.1802504188132	1.5148396618806	1.1802504188132	1.5826675942847	1.58987418186284	-0.0678279324041058	-0.409623763049639
17	brain nucleus accumbens basal ganglia	5098	246	861	0.439790588	311.908	0.255569138	1.88640738089323	2.20266917413873	1.88640738089323	2.20266917413873	1.91101567593879	2.23559365704889	-0.0246082950455544	-0.0329244829101532
18	brain putamen basal ganglia	5098	205	1130	0.444626324	434.8111	0.257483923	1.93837568373793	3.11336667474326	1.93837568373793	3.11336667474326	1.94753012982578	3.38721906435382	-0.00915444608785809	-0.273852389610553
19	brain spinal cord cervical c-1)	5098	159	396	0.39364572	203.3998	0.225748959	1.3905013854145	0.628415130342799	1.3905013854145	0.628415130342799	1.34235258791718	1.2188511987958	0.0481487974973234	-0.590436068453002
20	brain substantia nigra	5098	139	510	0.381445902	185.838	0.22372944	1.25939335212357	1.01436128301535	1.25939335212357	1.01436128301535	1.3038408837836	1.05429379480837	-0.044447531660025	-0.039932511793018
21	breast mammary tissue	5098	459	13	0.198533312	19.8364	0.157413721	-0.706317114954659	-0.668228522934283	-0.706317114954659	-0.668228522934283	0.0392173028549454	-0.501172749267982	-0.745534417809604	-0.167055773666301
22	cells cultured fibroblasts	5098	504	43	0.207244875	10.6617	0.114295953	-0.612696382922427	-0.56666374591519	-0.612696382922427	-0.56666374591519	-0.783027362392685	-0.587141432111625	0.170330979470258	0.0204776861964349
23	cells ebv-transformed lymphocytes	5098	174	8	0.138983584	1.4606	0.095144531	-1.34628139319959	-0.685155985770798	-1.34628139319959	-0.685155985770798	-1.14824001837725	-0.673357487973141	-0.198041374822348	-0.0117984977976578
26	colon sigmoid	5098	373	12	0.186046666	1.1436	0.10532576	-0.840507608571859	-0.671614015501586	-0.840507608571859	-0.671614015501586	-0.954086618996405	-0.676327838225621	0.113579010424546	0.00471382272403509
27	colon transverse	5098	406	340	0.326740535	111.3872	0.191742299	0.671490067187004	0.438827546573826	0.671490067187004	0.438827546573826	0.693854391816442	0.356675647876534	-0.0223643246294384	0.0821518986972915
28	esophagus gastroesophageal junction	5098	375	19	0.196885189	3.2013	0.112927402	-0.724029032062893	-0.647915567530464	-0.724029032062893	-0.647915567530464	-0.809125275412425	-0.657046798116695	0.0850962433495323	0.00913123058623067
29	esophagus mucosa	5098	555	4	0.204415907	3.2897	0.119569422	-0.643098511111795	-0.698697956040011	-0.643098511111795	-0.698697956040011	-0.682463674759347	-0.656218473314426	0.0393651636475517	-0.0424794827255847
30	esophagus muscularis	5098	515	28	0.196080556	10.9753	0.109039918	-0.732676197959218	-0.617446134424737	-0.732676197959218	-0.617446134424737	-0.883258588162647	-0.584202940505386	0.150582390203429	-0.0332431939193512
32	heart atrial appendage	5098	429	44	0.274106933	12.0291	0.145444366	0.105851461493269	-0.563278253347887	0.105851461493269	-0.563278253347887	-0.189035196096417	-0.574328634208653	0.294886657589685	0.0110503808607659
33	heart left ventricle	5098	432	314	0.329654278	151.5904	0.177386938	0.702803248600465	0.350804739823946	0.702803248600465	0.350804739823946	0.420101376587224	0.733387273335628	0.282701872013241	-0.382582533511683
34	kidney cortex	5098	85	642	0.385512017	261.6925	0.242394605	1.30309075324749	1.46124630189936	1.30309075324749	1.46124630189936	1.65978074475267	1.76506487754275	-0.356689991505186	-0.303818575643391
36	liver	5098	226	32	0.236812337	9.8518	0.120216863	-0.294943135109699	-0.603904164155524	-0.294943135109699	-0.603904164155524	-0.67011714262177	-0.594730349050061	0.375174007512071	-0.00917381510546333
37	lung	5098	578	0	0.165023923	1.4655	0.101838858	-1.06643315017507	-0.712239926309223	-1.06643315017507	-0.712239926309223	-1.02058093678533	-0.673311574041793	-0.0458522133897346	-0.0389283522674301
38	minor salivary gland	5098	162	66	0.30115654	9.3346	0.155377412	0.396546025548442	-0.488797416867219	0.396546025548442	-0.488797416867219	0.000385417771150031	-0.599576611354739	0.396160607777292	0.11077919448752
39	muscle skeletal	5098	803	3	0.203667477	5.3177	0.11317535	-0.651141679080033	-0.702083448607314	-0.651141679080033	-0.702083448607314	-0.804396971288269	-0.637215727850606	0.153255292208236	-0.0648677207567077
40	nerve tibial	5098	619	0	0.161152378	0.5373	0.094809113	-1.10803956190574	-0.712239926309223	-1.10803956190574	-0.712239926309223	-1.15463635274057	-0.682008984465618	0.0465967908348217	-0.0302309418436049
41	ovary	5098	180	11	0.161898739	0.3877	0.10553244	-1.10001862890207	-0.674999508068889	-1.10001862890207	-0.674999508068889	-0.950145284940955	-0.683410764900227	-0.149873343961112	0.00841125683133825
42	pancreas	5098	328	195	0.387365879	38.7289	0.173579959	1.32301368986939	-0.0520688756851214	1.32301368986939	-0.0520688756851214	0.347503273330586	-0.324146433353181	0.975510416538807	0.27207755766806
43	pituitary	5098	283	2	0.200106108	0.5842	0.114512386	-0.689414716055935	-0.705468941174617	-0.689414716055935	-0.705468941174617	-0.778900041153944	-0.681569522551292	0.0894853250980092	-0.0238994186233246
44	prostate	5098	245	14	0.212306009	4.0081	0.128377069	-0.558305790787214	-0.66484303036698	-0.558305790787214	-0.66484303036698	-0.514504128264864	-0.649486928767479	-0.0438016625223493	-0.0153561015995006
45	skin not sun exposed suprapubic	5098	604	6	0.179451331	1.5047	0.105299523	-0.911385829930965	-0.691926970905405	-0.911385829930965	-0.691926970905405	-0.95458695178919	-0.672944262591013	0.0432011218582247	-0.0189827083143915
46	skin sun exposed lower leg	5098	701	6	0.178800606	1.6631	0.103151753	-0.918378989580006	-0.691926970905405	-0.918378989580006	-0.691926970905405	-0.995544369266804	-0.67146002448378	0.0771653796867985	-0.0204669464216247
47	small intestine terminal ileum	5098	187	81	0.274441627	56.9686	0.189791151	0.109448324339442	-0.438015028357673	0.109448324339442	-0.438015028357673	0.656646504940002	-0.153236977516675	-0.54719818060056	-0.284778050840999
48	spleen	5098	241	17	0.197301557	4.259	0.128074559	-0.719554441572668	-0.654686552665071	-0.719554441572668	-0.654686552665071	-0.520272915593654	-0.647135948078686	-0.199281525979014	-0.00755060458638446
49	stomach	5098	359	152	0.325976198	51.1403	0.165347968	0.663275951136954	-0.197645056079154	0.663275951136954	-0.197645056079154	0.190521337621008	-0.207849256307001	0.472754613515946	0.0102042002278465
50	testis	5098	361	53	0.260784566	25.2062	0.197252539	-0.0373202920648525	-0.53280882024216	-0.0373202920648525	-0.53280882024216	0.79893324107956	-0.450856702625172	-0.836253533144413	-0.081952117616988
51	thyroid	5098	653	6	0.162123437	2.5155	0.097314369	-1.09760386231584	-0.691926970905405	-1.09760386231584	-0.691926970905405	-1.10686176985679	-0.66347287446733	0.00925790754094113	-0.0284540964380745
52	uterus	5098	142	4	0.155299262	2.1175	0.11446311	-1.17094136317718	-0.698697956040011	-1.17094136317718	-0.698697956040011	-0.779839721708019	-0.667202210115555	-0.391101641469158	-0.0314957459244557
53	vagina	5098	156	59	0.27972135	22.3987	0.17397194	0.166188031345797	-0.512495864838341	0.166188031345797	-0.512495864838341	0.354978249450139	-0.477163511249271	-0.188790218104342	-0.0353323535890698
54	whole blood	5098	755	187	0.280168833	57.8122	0.15187352	0.17099700604207	-0.0791528162235461	0.17099700604207	-0.0791528162235461	-0.0664328949161819	-0.145332285172849	0.237429900958251	0.0661794689493028
